# Supplementary material for: A panel of nanobodies recognizing conserved hidden clefts of all SARS-CoV-2 spike variants including Omicron
Source: Commun Biol. 2022 Jul 6;5:669. doi: 10.1038/s42003-022-03630-3 (PMC9257560; doi:10.1038/s42003-022-03630-3)
Supplement: Supplementary file 4 — Supplementary Data 1 [file 42003_2022_3630_MOESM4_ESM.xlsx]

## Sheet: Fig. 1c
Figure 1c	IgM	S2	HCoV	CoV-2
P17	0	7.6	12	75
P86	0	13	25	248
P158	0	0	0.75	9.7
P334	0	0	0.73	13
P543	0.24	0.2	0.15	6.1
	A3G	S2	CoV-2
C17	0	0	22
C49	0	4.5	58
C116	0	0	6.5
C246	0	4.5	33

## Sheet: Fig. 2b-d
Figure 2b						Figure 2c
Detector	Concentration	Mean	run1	run2			Dilution	Mean	run1	run2		Dilution	Mean	run1	run2		Dilution	Mean	run1	run2
P86	0	0.012	0.012	0.012		Control	Lysis buffer	0.0295	0.036	0.023	Wuhan	Lysis buffer	0.0215	0.021	0.022	SouthAfrica	Lysis buffer	0.016	0.014	0.018
P86	0.1	0.02	0.019	0.021		Control	243	0.021	0.021	0.021	Wuhan	243	0.0435	0.042	0.045	SouthAfrica	243	0.0415	0.045	0.038
P86	0.3	0.018	0.016	0.02		Control	81	0.037	0.038	0.036	Wuhan	81	0.064	0.069	0.059	SouthAfrica	81	0.044	0.042	0.046
P86	0.8	0.0425	0.044	0.041		Control	27	0.039	0.037	0.041	Wuhan	27	0.1645	0.16	0.169	SouthAfrica	27	0.088	0.092	0.084
P86	2.5	0.045	0.043	0.047		Control	9	0.048	0.048	0.048	Wuhan	9	0.2775	0.279	0.276	SouthAfrica	9	0.209	0.21	0.208
P86	7.4	0.064	0.068	0.06		Control	3	0.0715	0.071	0.072	Wuhan	3	0.3165	0.322	0.311	SouthAfrica	3	0.198	0.2	0.196
P86	22	0.122	0.13	0.114
P86	67	0.3195	0.325	0.314
Detector	Concentration	Mean	run1	run2
P543	0	0.015	0.014	0.016
P543	0.1	0.024	0.024	0.024
P543	0.3	0.026	0.023	0.029
P543	0.8	0.0305	0.032	0.029
P543	2.5	0.066	0.07	0.062
P543	7.4	0.137	0.141	0.133
P543	22	0.271	0.27	0.272
P543	67	0.7505	0.729	0.772
Figure 2d
Capture	Concentration	Mean	run1	run2	Capture	Concentration	Mean	run1	run2
P158B	0	0.063	0.066	0.06	P158A	0	0.053	0.054	0.052
P158B	0.02	0.078	0.092	0.064	P158A	0.02	0.0625	0.07	0.055
P158B	0.06	0.1	0.098	0.102	P158A	0.06	0.0715	0.086	0.057
P158B	0.2	0.098	0.112	0.084	P158A	0.2	0.083	0.087	0.079
P158B	0.5	0.1215	0.117	0.126	P158A	0.5	0.1005	0.082	0.119
P158B	1.6	0.174	0.176	0.172	P158A	1.6	0.145	0.145	0.145
P158B	5	0.201	0.195	0.207	P158A	5	0.1965	0.208	0.185
P158B	15	0.266	0.265	0.267	P158A	15	0.2065	0.232	0.181

## Sheet: Fig. 3d
Figure 3d
ID	Mean	run1	run2
Q	0.478	0.48	0.476
R	0.686	0.737	0.635
S	0.238	0.215	0.261
Control	0.2025	0.204	0.201
T	0.6255	0.628	0.623
U	0.3045	0.309	0.3
V	0.5115	0.492	0.531

## Sheet: Fig. 5a
Original	Concentration	0	0	0	0		0.04	0.04	0.04	0.04		0.16	0.16	0.16	0.16		0.63	0.63	0.63	0.63		2.5	2.5	2.5	2.5		10	10	10	10
	Mean	run1	run2	run3	run4	Mean	run1	run2	run3	run4	Mean	run1	run2	run3	run4	Mean	run1	run2	run3	run4	Mean	run1	run2	run3	run4	Mean	run1	run2	run3	run4
C49	1	0.93	1.07	0.95	1.05	0.795	0.94	0.8	0.78	0.66	0.8125	0.89	0.94	0.78	0.64	0.79	0.9	0.91	0.75	0.6	0.826667	0.8	0.94	0.74		0.763333		0.84	0.72	0.73
P543	1	0.99	1.01		1	0.8575	0.86	0.93	0.87	0.77	0.7825	0.78	0.86	0.88	0.61	0.8475	0.82	0.83	0.8	0.94	0.79	0.84	0.77	0.86	0.69	0.723333		0.68	0.77	0.72
P334	1	1	1	0.96	1.04	0.955	1.02	0.87	1.03	0.9	0.925	0.94	0.92	0.85	0.99	0.9025	0.78	0.89	0.91	1.03	0.86	0.84	0.89	0.85	0.86	0.6775	0.6	0.66	0.64	0.81
P158	1	0.92	1.08	0.98	1.02	0.875	0.93	0.89	0.88	0.8	0.7925	0.75	0.91	0.78	0.73	0.74	0.75	0.74	0.73		0.455	0.68	0.74	0.19	0.21	0.276667		0.42	0.19	0.22
C17	1	0.88	1.12	0.99	1.01	0.9825	0.98	1.01	1.11	0.83	0.99	0.92	0.91	1	1.13	0.755	0.76	0.76	0.72	0.78	0.4775	0.41	0.41	0.56	0.53	0.215	0.12	0.16	0.33	0.25
C116	1	1	1	0.91	1.09	0.88	0.98	0.9	0.79	0.85	0.7175	0.68	0.67	0.74	0.78	0.5025	0.24	0.29	0.69	0.79	0.31	0.06	0.06	0.59	0.53	0.243333		0.01	0.35	0.37
Ty1	1	1		1.03	0.97	0.9325	0.97	0.88	0.92	0.96	0.8475	0.81	0.93	0.81	0.84	0.585	0.56	0.56	0.62	0.6	0.17	0.15	0.13	0.2	0.2	0.055	0.03	0.04	0.07	0.08
P17	1	0.99	1.01	1	1	0.835	0.81	0.76	0.84	0.93	0.515	0.47	0.5	0.5	0.59	0.2375	0.24	0.2	0.25	0.26	0.1025	0.08	0.11	0.1	0.12	0.0875	0.14	0.11	0.05	0.05
P86	1	0.99	1.01	1	1	0.2175	0.21	0.23	0.21	0.22	0.1	0.07	0.09	0.12	0.12	0.0525	0.05	0.04	0.06	0.06	0.04	0.05	0.03	0.04	0.04	0.0125	0	0.02	0.01	0.02
C246	1	0.98	1.02	1.01	0.99	1.03	0.96	0.94	1.07	1.15	0.9525	0.87	0.95	1.04	0.95	0.84	0.82	0.79	0.85	0.9	0.6575	0.66	0.62	0.66	0.69	0.285	0.25	0.36	0.27	0.26
Alpha	Concentration	0	0	0	0		0.04	0.04	0.04	0.04		0.16	0.16	0.16	0.16		0.63	0.63	0.63	0.63		2.5	2.5	2.5	2.5		10	10	10	10
	Mean	run1	run2	run3	run4	Mean	run1	run2	run3	run4	Mean	run1	run2	run3	run4	Mean	run1	run2	run3	run4	Mean	run1	run2	run3	run4	Mean	run1	run2	run3	run4
P158	1	0.95	1.05	0.96	1.04	0.865	0.93	0.94	0.9	0.69	0.8175	0.79	0.94	0.78	0.76	0.7325	0.82	0.87	0.6	0.64	0.615	0.85	0.71	0.58	0.32	0.5175	0.74	0.78	0.31	0.24
C17	1	0.97	1.03	1.04	0.96	1.05	1	0.93	1.08	1.19	0.9525	0.85	0.79	0.98	1.19	0.8275	0.75	0.8	0.89	0.87	0.58	0.52	0.66	0.68	0.46	0.3625	0.31	0.28	0.4	0.46
C116	1	1.1	0.9	0.85	1.15	0.81	0.76	0.89	0.8	0.79	0.6375	0.51	0.5	0.72	0.82	0.45	0.19	0.18	0.71	0.72	0.2875	0.06	0.08	0.55	0.46	0.14	0.04	0.05	0.25	0.22
Ty1	1	1.01	0.99	1.01	0.99	0.86	0.9	0.69	0.89	0.96	0.745	0.67	0.68	0.84	0.79	0.615	0.53	0.67	0.62	0.64	0.2425	0.27	0.24	0.25	0.21	0.07	0.07	0.08	0.06	0.07
P17	1	0.96	1.04	0.95	1.05	0.7875	0.74	0.82	0.82	0.77	0.5375	0.52	0.56	0.54	0.53	0.29	0.29	0.28	0.3	0.29	0.11	0.11	0.12	0.1	0.11	0.045	0.04	0.06	0.04	0.04
P86	1	0.98	1.02	1.01	0.99	0.0975	0.09	0.14	0.08	0.08	0.06	0.06	0.07	0.05	0.06	0.0325	0.05	0.04	0.02	0.02	0.02	0.02	0.03	0.02	0.01	0.0075	0.01	0.02	0	0
C246	0.998	1.01	0.99	0.98	1.012	0.8925	0.98	0.94	0.77	0.88	0.8375	0.86	0.82	0.9	0.77	0.7225	0.77	0.78	0.66	0.68	0.425	0.5	0.48	0.38	0.34	0.16	0.23	0.21	0.1	0.1
Beta	Concentration	0	0	0	0		0.04	0.04	0.04	0.04		0.16	0.16	0.16	0.16		0.63	0.63	0.63	0.63		2.5	2.5	2.5	2.5		10	10	10	10
	Mean	run1	run2	run3	run4	Mean	run1	run2	run3	run4	Mean	run1	run2	run3	run4	Mean	run1	run2	run3	run4	Mean	run1	run2	run3	run4	Mean	run1	run2	run3	run4
P158	1	0.95	1.05	1.01	0.99	0.9175	0.9	0.9	0.94	0.93	0.7425	0.83	0.81	0.78	0.55	0.7775	0.79	0.75	0.79	0.78	0.6525	0.73	0.7	0.74	0.44	0.58	0.76	0.69	0.46	0.41
C17	1	1.06	0.94	0.89	1.11	0.8675	0.96	0.95	0.79	0.77	0.87	0.88	0.89	0.9	0.81	0.8625	0.99	0.84	0.76	0.86	0.8825	0.79	0.89	0.97	0.88	0.8525	0.85	0.83	0.85	0.88
C116	1	0.89	1.11	0.92	1.08	0.955	0.92	0.93	1.03	0.94	0.8825	0.87	0.81	0.86	0.99	0.885	0.85	0.83	0.95	0.91	0.8375	0.85	0.73	0.91	0.86	0.935	0.9	0.82	1.08	0.94
Ty1	1	0.96	1.04	0.8	1.2	0.845	0.79	0.88	0.9	0.81	0.815	0.8	0.74	0.88	0.84	0.78	0.81	0.71	0.82	0.78	0.7525	0.77	0.76	0.75	0.73	0.835	0.85	0.78	0.86	0.85
P17	1	0.89	1.11	0.98	1.02	0.89	0.89	0.93	0.88	0.86	0.885	0.86	0.88	0.92	0.88	0.8325	0.85	0.85	0.8	0.83	0.85	0.94	0.91	0.86	0.69	0.9275	1.03	0.88	0.89	0.91
P86	1	0.95	1.05	0.89	1.11	0.91	0.92	0.96	0.84	0.92	0.855	0.81	0.77	0.83	1.01	0.7175	0.76	0.65	0.74	0.72	0.5325	0.55	0.52	0.55	0.51	0.2825	0.29	0.24	0.32	0.28
C246	1	0.91	1.09	0.98	1.02	0.895	0.95	0.94	0.83	0.86	0.88	0.83	0.91	0.89	0.89	0.72	0.82	0.66	0.6	0.8	0.5525	0.6	0.58	0.5	0.53	0.235	0.31	0.25	0.18	0.2
Delta	Concentration	0	0	0	0		0.04	0.04	0.04	0.04		0.16	0.16	0.16	0.16		0.63	0.63	0.63	0.63		2.5	2.5	2.5	2.5		10	10	10	10
	Mean	run1	run2	run3	run4	Mean	run1	run2	run3	run4	Mean	run1	run2	run3	run4	Mean	run1	run2	run3	run4	Mean	run1	run2	run3	run4	Mean	run1	run2	run3	run4
P158	1	0.91	1.09	0.92	1.08	0.8725	0.92	0.86	0.83	0.88	0.8175	0.83	0.92	0.75	0.77	0.7825	0.86	0.86	0.69	0.72	0.7625	0.89	0.72	0.69	0.75	0.6725	0.69	0.73	0.62	0.65
C17	1	1.01	0.99	1.03	0.97	1.145	1.01	0.9	1.36	1.31	1.0375	0.89	0.89	1.14	1.23	1.03	0.89	0.93		1.27	1.09	1.04	0.94	1.27	1.11	1.03333	0.93	0.9		1.27
C116	1	0.94	1.06	0.94	1.06	0.92	0.93	0.91	0.91	0.93	0.95	0.94	1.05	0.97	0.84	0.8525	0.87	0.85	0.88	0.81	0.88	0.95	0.9	0.8	0.87	0.795	0.84	0.89	0.77	0.68
Ty1	1	0.91	1.09	1	1	1.01	0.88	0.91	1.16	1.09	0.9275	0.88	0.89	1.13	0.81	1.005	1.01	0.95	1.09	0.97	0.915	0.87	0.86	0.98	0.95	0.8225	0.82	0.7	0.85	0.92
	Concentration	0	0	0	0	0	0		0.04	0.04	0.04	0.04	0.04	0.04		0.16	0.16	0.16	0.16	0.16	0.16		0.63	0.63	0.63	0.63	0.63	0.63		2.5	2.5	2.5	2.5	2.5	2.5		10	10	10	10	10	10
	Mean	run1	run2	run3	run4	run5	run6	Mean	run1	run2	run3	run4	run5	run6	Mean	run1	run2	run3	run4	run5	run6	Mean	run1	run2	run3	run4	run5	run6	Mean	run1	run2	run3	run4	run5	run6	Mean	run1	run2	run3	run4	run5	run6
P17	1	0.95	1.05	0.92	1.08	0.9	1.1	0.898333	0.88	0.91	0.97	0.93	0.86	0.84	0.921667	0.93	0.96	0.86	0.92	0.99	0.87	0.866667	0.78	0.96	0.83	0.83	0.89	0.91	0.698333	0.77	0.72	0.74	0.69	0.68	0.59	0.415	0.55	0.52	0.43	0.4	0.34	0.25
P86	1	0.96	1.04	1		0.87	1.13	0.945	0.97	1.03	0.93	0.99	0.92	0.83	1.02167	1.03	1.09	1.06	1.08	0.81	1.06	0.916667	0.91	0.92	0.96	0.98	0.96	0.77	0.886667	1.04	0.94	0.91	0.94	0.66	0.83	0.808333	0.97	0.88	0.9	0.84	0.66	0.6
C246	1	0.93	1.07	0.98	1.02	1.05	0.95	0.975	0.95	0.98	0.92	0.9	1.1	1	0.905	0.88	0.9	0.84	0.88	0.94	0.99	0.911667	0.9	0.91	0.82	0.85	0.94	1.05	0.685	0.8	0.78	0.63	0.75	0.74	0.41	0.38	0.46	0.46	0.4	0.42	0.23	0.31

## Sheet: Fig. 8a-d
Figure 8a
Omicron BA.1	Concentration	0.01	0.01	0.01		0.04	0.04	0.04		0.16	0.16	0.16		0.63	0.63	0.63		2.5	2.5	2.5		10	10	10
	Mean	run1	run2	run3	Mean	run1	run2	run3	Mean	run1	run2	run3	Mean	run1	run2	run3	Mean	run1	run2	run3	Mean	run1	run2	run3
Sotrovimab	0.9	0.76	1	0.94	0.69	0.58	0.68	0.81	0.39	0.39	0.4	0.38	0.19	0.22	0.21	0.14	0.106667	0.11	0.13	0.08	0.08	0.06	0.11	0.07
P86	0.626667	0.63	0.64	0.61	0.526667	0.57	0.45	0.56	0.31	0.31	0.29	0.33	0.18	0.21	0.16	0.17	0.0666667	0.05	0.06	0.09	0.0166667	0.03	0.02	0
Omicron BA.2	Concentration	0.01	0.01	0.01		0.04	0.04	0.04		0.16	0.16	0.16		0.63	0.63	0.63		2.5	2.5	2.5		10	10	10
	Mean	run1	run2	run3	Mean	run1	run2	run3	Mean	run1	run2	run3	Mean	run1	run2	run3	Mean	run1	run2	run3	Mean	run1	run2	run3
Sotrovimab	0.946667	0.94	0.96	0.94	0.9	0.84	0.89	0.97	0.7	0.66	0.71	0.73	0.396667	0.4	0.39	0.4	0.236667	0.23	0.23	0.25	0.176667	0.18	0.17	0.18
P86	0.566667	0.58	0.59	0.53	0.223333	0.23	0.21	0.23	0.0433333	0.05	0.04	0.04	0.00666667	0	0.01	0.01	0	0	0	0	0	0	0	0
Figure 8b-d
Plaque No. %control		Figure 8b				Figure 8c				Figure 8d
		P86_Omicron				Sotrovimab_Omicron				C246_Omicron	C246_Wuhan
	Concentration	run1	run2			run1	run2			run1	run1
	50	0	0		25	0	0		25	116.667	47.5
	10	0	0		5	5.7971	1.5873		5	86.1111	111.25
	2	7.24638	0		1	8.69565	12.6984		1	101.389	81.25
	0.4	24.6377	52.459		0.2	55.0725	60.3175		0.2	101.389	78.75
	0.08	72.4638	72.1311		0.04	84.058	101.587		0.04	104.167	72.5
	0.016	66.6667	81.9672		0.008	86.9565	125.397		0.008	118.056	93.75
	0.0032	86.9565	91.8033		0.0016	81.1594	120.635		0.0016	102.778	97.5
	0.00064	88.4058	96.7213		0.00032	113.043	88.8889		0.00032	87.5	80
	0.000128	117.391	104.918		6.4e-05	79.7101	93.6508		6.4e-05	109.722	97.5
	2.56e-05	108.696	103.279		1.28e-05	91.3043	85.7143		1.28e-05	88.8889	113.75
	5.12e-06	121.739	85.2459		2.56e-06	95.6522	109.524		2.56e-06	88.8889	103.75

## Sheet: Fig. S1
Supplementary Figure 1d
	Times of jab	Mean	run1	run2		Times of jab	Mean	run1	run2
Puta	1	0.063	0.067	0.059	Christy	1	0.063	0.065	0.061
Puta	2	0.131	0.127	0.135	Christy	2	0.1395	0.144	0.135
Puta	3	0.1475	0.117	0.178	Christy	3	0.251	0.237	0.265
Puta	4	0.2255	0.234	0.217	Christy	4	0.19	0.167	0.213
Puta	5	0.315	0.292	0.338	Christy	5	0.278	0.285	0.271
Puta	6	0.68	0.673	0.687	Christy	6	0.3945	0.415	0.374
Puta	7	0.547	0.531	0.563	Christy	7	0.3735	0.355	0.392
Puta	8	0.5125	0.471	0.554	Christy	8	0.305	0.295	0.315
